# Supplementary material for: Podophyllic Aldehyde, a Podophyllotoxin Derivate, Elicits Different Cell Cycle Profiles Depending on the Tumor Cell Line: A Systematic Proteomic Analysis
Source: Int J Mol Sci. 2024 Apr 24;25(9):4631. doi: 10.3390/ijms25094631 (PMC11083757; doi:10.3390/ijms25094631)
Supplement: Supplementary file 1 [file ijms-25-04631-s001.zip]

Archive with 3 entries (3 files):
- Hernández2024_IJMS_FileS1.xlsx
- Hernández2024_IJMS_FileS2.xlsx
- Hernández2024_IJMS_FileS3.pdf
